# Supplementary material for: Dried Apricot Polyphenols Suppress the Growth of A549 Human Lung Adenocarcinoma Cells by Inducing Apoptosis via a Mitochondrial-Dependent Pathway
Source: Foods. 2025 Jan 2;14(1):108. doi: 10.3390/foods14010108 (PMC11719503; doi:10.3390/foods14010108)
Supplement: Supplementary file 1 [file foods-14-00108-s001.zip]

Archive with 1 entries (1 files):
- foods-3360465-supplementary.pdf
